# Supplementary material for: Cycling GLP-1 receptor agonist treatment induces therapeutic resistance and increased adiposity
Source: JCI Insight. 2026 Mar 31;11(10):e205174. doi: 10.1172/jci.insight.205174 (PMC13232713; doi:10.1172/jci.insight.205174)
Supplement: Supporting data values [file jciinsight-11-205174-s057.xlsx]

## Sheet: 1B
Day	Cycled						Continuous
0	44	45.3	42.7	45.5	48.2	47.5	46.3	42.2	47	44.7	40.2	42.6	41.9
1	44.6	46.6	43.5	46.4	48.8	48.5	48.4	43.5	47.8	46.2	41.4	42.9	43.4
2	41.7	43.3	41.1	43	45.1	45	45.1	40	44.7	42.7	38	39.2	41
3	41.2	42.7	40.8	42.1	44.3	43.6	43.7	38.9	44.6	42.2	37.4	38.1	38.8
4	41.4	42.5	40.5	41.8	44.2	43.4	43.9	38.7	44.4	42.1	37.3	37.7	38
5	41.7	42.4	40.3	41.5	43.6	43.6	42.2	37.4	42.5	40.8	36.9	38	36.2
6	41.2	42.1	40	41.4	43	42.9	43.1	37.6	43.7	41.3	36.3	37.5	35.5
7	40.7	41.5	39.3	40.6	41.8	42.2	42.7	37.2	43.1	40.8	35.9	37	34.3
8	39.7	41.2	39	40.6	40.9	41.9	41.9	36.4	42.4	40.2	34.7	36.4	33.9
9	39.9	40.6	38.8	40.2	40.1	41.2	41.1	35.5	41.9	39.6	34.9	36	33.6
10	39.3	39.9	38.7	39.9	39.4	40.6	40.9	35.2	42.2	39	34.5	35.3	33.3
11	39.5	40	38.4	39.5	39.2	40.7	41.2	34.6	41.6	39	34.4	35.4	33.3
12	39	39	37.4	38.5	39.1	39.9	39.7	33.7	41	37.7	34.1	35.4	32.7
13	38.6	38.5	37.5	38.5	38.6	39.5	39.6	33.6	40.2	37.3	33.8	35	33.2
14	38.3	38.3	37.4	38.2	37.9	39.3	39.7	33.3	40.1	37.2	33.5	34.1	33
15	37.9	38.2	37.3	38.1	37.5	38.8	39.2	33.5	40.3	37	33.1	33.8	32.4
16	38.9	39.6	39.1	39	38.8	40.1	39.8	33.8	40.7	37.4	33	33.6	32.1
17	40.1	40.4	39.9	39.9	40.1	41.1	39.7	32.9	39.6	36.8	32.9	33.2	32.7
18	41.5	41.5	41.2	40.8	41	42.2	39.7	32.8	40.2	37.1	33	33.6	32.2
19	41.3	41.4	41.4	40.8	42.6	43	39.4	33.3	39.8	37.1	32.9	33.6	33
20	42.3	42.3	41.8	41.2	43.2	43.2	39.7	33	40.3	37.2	32.9	33.3	32.3
21	42.3	41.7	41.8	40.9	42.9	43.1	39.6	32.4	39.5	36.2	32.3	33	31.8
22	43.2	42.5	43	41.6	44.3	44.7	39.8	33	40.2	36.9	32.6	32.8	32.8
23	43.4	42.8	43.5	41.7	45.5	45	40	33.3	40.1	37.3	33	33.6	32.3
24	43.8	42.9	44	42.3	45.8	46	40.1	33.3	40.1	37.1	32.7	33.3	32.8
25	44	43.6	44.7	42.5	46.5	46.2	39.7	32.8	40.5	37.1	32.5	32.9	32.3
26	44.2	43.6	45.2	43	46.5	46.8	40.4	33.5	41.3	37.9	33.4	33.8	33.2
27	44.1	44	45	42.7	46.1	46.7	39	32.7	40.1	36.7	32.7	33	32
28	44.7	44.5	45.8	43.2	47.5	47.2	39.3	32.6	39.9	37	32.1	32.9	31.7
29	44.9	44.4	45.9	43.1	47.7	47.3	39	33.2	40.2	36.9	32.5	34	33.1
30	44.5	44.8	45.6	43.5	48.5	47	39.4	33.4	40.4	37.4	32.1	33.4	32.1
31	46.5	45	45.2	43.9	48.5	47.2	40.7	34.9	42	38.6	33.8	34.7	33.6
32	42	42	42.2	41.3	45.5	44.5	39.3	33	39.8	36.9	32.3	33.1	31.6
33	41.2	41.1	43.3	41	45	43.5	40.1	33.5	40	37.2	32.4	33.6	31.3
34	41.1	41.4	43.8	41.4	45.3	43.1	39.2	32.8	40	37.2	32	33	31.4
35	40.7	41.3	43.3	40.9	44.9	43.2	38.9	33.4	40.4	37.7	31.8	33.1	31.1
36	40.9	41.3	43.4	40.7	45.2	43.4	39	32.9	40.1	37.5	31.7	33	32.6
37	40.8	41.3	43.1	40.8	44.1	42.4	39.6	33.2	40.2	37.8	31.9	33	31.2
38	40.4	40.7	43	40.1	43.6	42.3	39.5	33.5	39.7	38	32.2	32.9	31.1
39	40	40.7	42.6	39.9	43.5	42.7	38.7	33.2	39.5	37.3	32.3	33.1	31.1
40	40.5	41.1	43.2	40.4	43.2	42.2	38.5	32.7	38.6	38	31.8	33.2	31.3
41	39.5	39.8	42.2	39.3	43.7	42.7	39.1	32.5	38.4	37.4	32	32.8	30.9
42	39.1	39.4	41.6	38.8	42.6	41.5	38.4	32.4	39.6	37.2	31.2	32.1	29.7
43	40	40.4	42.9	39.5	43.7	42.6	39.1	33.1	39.3	38	31.3	32.7	30.2
44	41.4	42.1	43.9	40.9	44.9	44.2	39.2	33.7	38.9	37.8	31.7	33	30.2
45	42.9	42.4	45.2	41.6	45.7	45	38.7	33.5	39	37.4	31.1	32.4	30
46	42.8	42.7	45.3	41.5	47	45.8	38.6	33.8	39.2	37.3	31.6	32.7	29.7
47	42.8	43.2	45.5	41.8	47.7	45.6	38.7	33.5	38	37.4	31.6	32.7	30.1
48	42.4	42.2	44.2	40.8	48.2	46.3	39.3	33.3	37.9	37.4	31.3	32.6	29.4
49	41.9	41.4	44.1	40.6	48.2	46.7	39	33.3	37.8	37.2	31.3	32.5	29.4
50	42.4	42.2	44.9	41.1	49	47.5	39.4	33.3	38.9	37.5	31.3	32.2	29.4
51	42.9	43.2	45.5	41.4	49.3	48	39.9	33.7	39.6	38	31.8	32.7	29.9
52	44.2	44	46.8	43.3	50.7	48.2	39.5	33.3	39	36.9	31.1	32	29.3
53	44.2	43.2	47.2	43.2	50.9	48.5	39.2	33.5	38.7	37.3	31.6	32.3	29.5
54	45.2	44.8	47	43.7	51.6	49	39.7	33.6	39.1	37.4	31.9	32.4	29.9
55	45.7	46	49	44.6	53.8	49.7	41.8	35.4	41.6	39	34.4	34.3	32.2
56	46.3	47	49.8	45.3	54.4	50.4	39.7	33.6	39.3	37.9	31.6	32.7	30.2
57	46.6	47.2	50.1	44.9	53.8	52.2	39.2	33.3	39.6	37.8	32.2	33.1	29.9
58	43.4	43.8	46.8	41.7	50.5	48.7	40.4	33.6	40.6	38.6	32.5	33	30.6
59	42.3	43.6	46.6	42	49.7	48	39.9	33.8	40.4	38.4	32.2	33.3	30.1
60	41.4	43.1	46	41.3	49.5	48.1	38.7	34.1	39.6	38.1	32.5	33.2	30.2
61	40.4	42.4	46.1	41.6	48.7	47.8	39.3	33.3	39.1	38.1	32.8	33.6	30.6
62	39	42	45.3	40.4	48.5	47.7	38.8	32.6	37.6	37.4	31.8	32.3	29.7
63	38.8	42.5	46	40.9	48.1	47.1	39.9	33.5	39.6	38.6	32.1	33.1	30
64	39.2	42.7	45.8	40.9	47.3	47	40.8	33.6	39.5	38.6	31.6	32.7	30.1
65	38.7	42.4	45.9	40.9	46.6	46.6	40.3	34.1	39.8	38.6	31.9	33.1	30.1
66	38.2	42.1	45.9	40.5	46.1	46	39.8	34.3	39.7	38.7	32	33.3	30.3
67	38.9	43.3	46.3	41	46.4	46.5	42.3	35.8	41.6	40.2	33.5	35	32.4
68	37.4	41.6	47.4	42.5	47.7	47.8	40.5	34.2	39.7	39.2	31.7	32.9	29.9
69	37.4	41.7	46.1	40.5	46.1	46.5	40.9	35.4	40.5	39.3	31.6	33.3	29.8
70	37.4	42.1	46.8	41.5	46.8	46.8	41.8	36.2	40.8	39.7	32.5	33.9	32
71	37.3	41.9	46.1	41.3	46.2	45.9	41.5	35.5	40.2	39.1	31.6	33.1	29.5
72	37.3	41.9	46.6	40.7	45.6	46	41.1	34.6	39.5	38.8	31.6	33.1	29.9
73	38.7	43	47.3	42.1	47.9	48.4	43.9	36.8	41.4	40.3	34	35.2	31.5
74	37.3	42	46.8	41.5	46.5	45.9	41.8	35.9	40.9	40	32.2	33.6	29.4
75	37.7	42.1	47.5	42.1	46.8	46	43.4	36.3	41.2	39.9	32.1	33.7	29.6
76	missed day
77	37.9	42.1	47.4	41.7	47.6	46.9	42.3	36.1	40.4	39.4	33.7	32.4	29.6
78	37.5	41.9	47.2	41	48.2	47.9	42.6	35.9	40.3	39.3	32.8	33.9	30.3
79	37.9	42.3	47.1	41.3	48.3	47.4	42.4	36	40.5	39.1	31.3	32.8	29.2
80	36.9	41.2	46.3	40.3	47.2	46.5	42.1	36.4	40.5	39	31.9	33.2	29.1
81	37.6	42	46.9	41.5	47.9	47.2	43	36.7	40.5	39.2	31.8	33.5	30.3
82	39	42.2	47.8	41.6	47.8	47	44.1	37.7	42.3	40.1	32.6	33.7	29.9
83	37.9	42.8	47.6	41.2	47.3	46.3	42.5	36.7	40.7	39	31.5	32.7	28.8
84	37.8	42.1	46.9	41.3	46.2	45.9	43.2	36.6	40.4	39.2	31.4	32.8	28.9
85	40.7	45.6	49.5	43.7	48.5	47.8	45.5	38.9	43.5	40.4	33.8	34.6	31.2
86	39	44.1	48.2	42.5	46.6	46.5	43.2	37.9	41.5	40	31.8	32.9	28.6
87	39.7	44.3	48.6	42.9	46.8	46.2	43.1	37	42	39.5	32.1	33.3	30
88	38.2	43.3	47.1	41.2	45.1	45.1	42.4	35.8	40.6	38.9	31.4	32.3	29.1
89	39.3	44	47.6	42.1	46.1	46.2	42.4	37.3	41	39.4	32.1	33	29.2
90	38.9	44	47.5	42	46.1	46.6	42.3	36.6	40.3	39.5	32.5	33.6	29.6
91	38.8	44.1	47.5	41.9	46.3	47.3	41.8	36.4	40.2	39.7	31.9	32.8	30.2
92	38.5	42.8	46.1	41.1	46.1	47	40.6	35.1	39.2	38.6	31.4	32.8	29.5
93	39	43.7	46.4	41.2	47.3	45.5	40.4	35.2	38.8	38.4	31.1	32.8	29.9
94	39.3	43.1	46.7	41.2	46	47.7	38.9	34.8	37.6	37.8	33.1	31.7	28.6
95	39.1	43.2	47.8	41.3	46.1	47.4	39.7	34.4	37.3	37.6	32.1	31.3	29.6
96	39.4	43	46.8	40.7	45.8	47.2	38.5	33.1	36.1	36.3	31.5	31.8	29.2
97	40.4	44	48.1	41.3	45.4	46.9	37	32.3	34.9	35.4	31.2	31.7	29.9
98	40.7	44.6	38.6	42.3	46.7	47.5	36.7	33.6	32	34.6	31.2	32.4	31.4
99	40	43.8	38.5	41	45.9	47	36.1	34.3	32	35.6	30.3	32	31.8
100	40.3	43.8	47.7	41.1	45.9	46.9	36.9	33.9	35.9	36.7	30.8	32.2	29.3
101	39.3	43.2	47.5	40.7	45.4	46.4	38	34	36.7	36.7	29.9	31.3	29.1
102	38.8	42	47.2	40.8	45.2	46.2	37.3	33.7	35.6	36.1	30.2	31.1	*mouse euthanized
103	39.1	42.6	47.1	40.7	45.2	46.1	37.1	33.6	36.2	36.4	30.4	31.1
104	39.2	42.1	47.7	40.6	45	46.3	37.9	34.2	36.5	36.4	30.6	31.3
105	39.6	42.4	48	40.6	45.2	46.5	38.2	34.5	37	36.4	30.7	32
106	40	43.3	48.8	41	46.7	47.5	40.1	35.9	38.5	37.7	32.7	33.5
107	39.4	42.7	47.4	40.2	45.2	46	37.8	34.7	36.7	36.9	31.7	32.3
108	39.8	43	49.2	41.2	45.6	47.4	37.1	35.2	38.2	37.4	30.4	31.2
109	39.5	42.9	49.6	40.8	45	46.9	38	35.1	38.5	37.4	29.8	31
110	39.4	43.5	49.4	40.9	46.5	44.9	38.6	35.9	38.2	38.3	29.6	31.3
111	39.5	43.1	49.6	40.7	44.7	46.5	38.7	35.1	37.5	37.9	30.6	31.9
112	40	43.7	50	41.3	45.6	47	39	35.4	37.3	38.2	32.2	33.6
113	40.4	44.1	50.2	41.1	46	46.8	39.3	35	37.6	38.5	32.5	34.1
114	38.6	43.5	47.9	40.1	44.8	46.7	38.2	35.2	37.6	38	31.7	33.1
115	39.3	44.2	49.4	41.3	45.5	46.3	39.6	35.4	38.9	38.4	31.2	33.3
116	39.6	44.4	49.1	41.2	45.6	45.9	40.4	35.5	39.4	38.9	31.5	33.2
117	39.3	45.2	49.2	41.2	44.9	45.2	40.2	35.9	39.1	38.6	32	33.2
118	38.8	44.5	49	41	44.6	45	39.8	35.8	38.9	38.2	32.2	33.4
119	39.3	44.8	48.8	40.5	44.1	44.6	39.7	36.1	39.3	38.8	31.7	33.4
120	38.8	45.4	49.9	40.9	44.8	46	39.9	36.9	40.5	38.9	33.1	32.3

## Sheet: 1C
	Cycle 1	Cycle 2	Cycle 3
mouse 1	37.9	39.1	37.4
mouse 2	38.2	39.4	42.1
mouse 3	37.3	41.6	46.8
mouse 4	38.1	38.8	41.5
mouse 5	37.5	42.6	46.8
mouse 6	38.8	41.5	46.8

## Sheet: 1D
	Fat								Lean								Total
Continuous	10.7	13.87	11.58	11.9	2.56	8.03	5.57		29.02	27.91	26.17	23.86	24.84	23.95	25.46		41	43	39	37	28.5	33.4	32.1
Cycled	17.13	17.9	12.23	15.73	20.74	19.66			24.51	28	24.72	24.67	24.06	26.24			43	47	38.6	42.1	46.5	47

## Sheet: 1E
	Continuous							Cycled
eWAT	3800.7	3317.7	4390.7	4828.9	4250.9	3298.2		4836.1	7083.8	6132.2	5880.2	6733.8	4290.3
iWAT	3491.1	2930.8	3109.5	3869	2619.2	2245.3		4412.5	5272.4	5044.1	5484.6	3248.7	4034.4

## Sheet: 1G
pg/mL			ng/mL
continuous	cycled		continuous	cycled
10615.2	9169.3		10.6152	9.1693
12753	27804.6		12.753	27.8046
11937.4	29287.5		11.9374	29.2875
15150.4	22676.2		15.1504	22.6762
5363.2	27668.7		5.3632	27.6687
8316.7	19191.4		8.3167	19.1914
9330			9.33

## Sheet: 1H
Day	Cycled						Continuous
0	46.3	47.8	44.8	42.8	39.4	43.1	44.7	38.2	45.6	43.7	41	44.2	42.5
1	44.4	44.7	41.8	40.4	36.4	40.9	42.4	35.4	42.9	41.2	38.2	41.1	39.4
2	43.1	43.9	40.9	39.5	35.9	39.9	41.6	34.7	41.8	40.5	37.3	40.7	38.9
3	42.7	43.8	40.8	39.2	35.9	39.5	41	34.2	41	39.8	36.6	40.3	38.4
4	42.1	43.2	40.2	38.7	35.6	38.9	40.7	34.2	40.1	39.9	36.3	40.2	38.8
5	42.4	43.3	40.9	38.4	35.8	38	40.9	34.3	39.3	39.1	36	40.8	39.2
6	41.4	42.4	39.7	37.3	35.2	37.4	40.1	32.6	38.4	39.1	35.2	39.9	38.4
7	40.6	41.6	39.1	36.7	34.6	37.2	39.1	31.8	37.7	38.6	34.9	38.9	37.3
8	40	40.6	38.7	36.3	34.1	36.2	38.2	31.4	36.9	37.9	34.3	38.1	36.7
9	39.6	40.6	38.5	35.5	34.1	35.7	37.5	31	36.5	37.8	33.6	37.5	33.5
10	39.1	38.3	40.1	35.2	33.9	35.3	37.3	32.8	35.9	37.1	33.7	37.1	31.7
11	38.6	37.8	39.4	34.8	33.6	34.7	36.2	32	35.8	36.9	32.9	36.6	30.5
12	39.6	39.1	39	35.2	33.8	35	36.5	32.3	36.4	37	34.6	36.9	30.4
13	39.7	39.6	38.8	35.4	34.8	35.6	36.6	31.8	36.5	37.1	35	36.8	31.8
14	37.9	38.6	37.4	33.8	33.5	34.2	35	30.1	34.8	35.4	33.2	35	30.8
15	38.8	39.5	37.9	34.3	34.8	34.7	34.5	29.9	34.8	35.3	32.4	34.8	29.5
16	39.8	39.6	38.2	34.8	36.5	35.7	34.3	29.5	34	34.9	32.6	34.5	29.8
17	40.1	40.5	38.7	35.3	37.3	36.1	34	30.5	33.9	35	32.2	33.9	29.3
18	40.6	41.3	39.6	36.1	37.8	36.6	33.5	30.2	33.5	34.5	31.9	33.7	27.9
19	40.8	41.5	39.8	36.2	38.4	37	33.6	30.5	34.3	35	32.6	33.8	28.6
20	41.4	42	39.4	36.4	38.7	38.2	33.5	31	34.2	35.2	32.9	33.9	28.5
21	41.7	41.1	39.2	36.1	40.2	38.1	31.4	28.8	32.9	34.3	31.4	32.7	27.5
22	42.6	41.7	39.7	36.9	41	38.7	31	29.3	32.5	34.1	30.5	32.5	27.5
23	43.1	42.4	40.7	36.7	41.3	39.7	30.6	28.6	32.6	34.3	30.8	32.5	28
24	43.1	42.8	40.8	37.2	41.3	39.2	29.8	28.7	32.4	34.5	31.4	33	28
25	43.2	42.5	40.7	37.4	41.5	40	29.4	28.1	32	33.5	30.8	32.6	27.3
26	42.5	42.4	40.5	36.8	41.3	40	29.1	27.5	31.5	33.3	30.5	32.5	27
27	44.3	43.6	41.8	38.1	41.7	40.6	29.6	29.3	32.6	34	31.9	32.4	27.9
28	45	44.5	42.2	39.3	41.9	40.8	29.3	29	32.4	33.9	31.8	32.9	27.5
29	41.4	41.7	38.8	35.3	39.2	38.3	29.6	29.5	32.4	34.2	31.8	32.8	27.8
30	41.8	41.9	38.2	34.4	38.6	37.6	28.9	29.2	32	33.5	32	33	27.3
31	42.2	41.2	38.1	33.9	38.8	37.8	28.7	29.3	31.8	33.6	30.9	32.3	27.1
32	41.8	40.9	38	33.6	38.7	37.1	28.3	28.6	31.6	33.7	30.9	32.1	27.4
33	42	41	37.9	33.7	39	37.5	28.6	29	32.5	34	31.3	32.8	27.8
34	41.9	41.3	37.8	33.6	38.5	37.4	28.5	29.4	31.8	34.3	31.4	32.5	28.1
35	41.3	40.5	37.1	32.3	37.9	36.5	28	28.7	32.6	33.7	30.3	32.2	28.7
36	41	39.8	36.7	31.6	37.4	36.1	27.9	28.5	32.5	33.5	30.2	32.2	25.2
37	41.5	40	36.8	32.5	37.9	35.9	28	29	31.9	33.8	30.7	32.2	26.2
38	41.2	39.7	37.1	31.6	37.6	36	28	28.7	32.1	33.8	30.3	32.1	26.8
39	41	39.4	36.6	31.5	37.8	36.1	27.8	28.4	32.9	34	30.5	32.3	26.6
40	41.5	39.4	36.9	31.8	38.6	36	28.4	28.2	33.4	34.8	31	33	26.4
41	41.3	39.5	36.9	31.9	38.4	35.7	28	28.4	33.7	34.4	30.8	32.6	26.5
42	40.8	39.5	36.5	31.4	38	36.6	28.4	28.8	33.5	34	30.4	32.7	26.3
43	41.6	39.9	36.8	31.5	38.4	31.8	28.1	28.5	33.2	34.2	29.9	32.3	26.2
44	41	39.8	36.6	30.3	38.4	36.3	28.7	29.1	34.2	35.1	31.8	34.1	24.3
45	40.8	39.6	37	30.8	38.2	36	28.6	28.8	33.8	34.2	31.4	33.7	23.5
46	41.1	39.7	36.5	32	38.1	36.3	28.3	28.5	34.1	34.6	31.2	33.7	24.6
47	40.6	39.6	36.5	30.8	38.6	36	28.4	28.4	33.4	34.9	31	33.5	25.1
48	41.1	39.6	36.4	30.7	37.9	36.1	28.1	27.9	33.8	34.6	30.9	33.4	25.5
49	40.3	39.2	35.9	30.2	37.6	35.5	27.2	27.6	33.2	34.5	30.1	33	25.6
50	40.9	39.3	36.4	30.5	37.8	35.7	27.1	27.8	33.6	34.8	30.6	33.4	25.8
51	41.2	39.6	36.3	30	38.3	36	27.2	28	33.7	34.9	30.8	33.2	25.5
52	41.2	39.5	36.3	29.8	38	35.8	27.2	27.7	33.7	34.8	30.6	33.3	25.6
53	41	39.8	36.2	29.8	37.7	36.3	27.3	27.6	33.5	34.4	30.5	32.8	25.3
54	41.3	40.5	37.2	30.5	37.8	36	27.5	27.8	34.4	34.5	31	33.4	25.7
55	40.9	40	36.3	30.9	37.4	35.6	26.8	27.5	33.9	34.3	30.8	33.3	25.5
56	41	39.7	36.2	29.6	37.8	36.1	27.6	27.8	33.9	34.4	30.6	32.9	25.4
57	41.8	40.5	36.8	30.4	37.5	36.6	28	28.6	34.4	35.7	31.9	33.6	25.5
58	41.4	40.7	37.2	30.1	38	36.7	27.7	28.2	34.4	35.2	31.7	33.9	25.5
59	41.2	40.6	36.6	29.6	37.7	36.4	27.9	28	34.1	35.1	31.5	33.9	25.9
60	40	39.9	35.9	29.3	38.2	36.1	27.6	27.8	34	34.8	31.6	33.9	25.7
61	40.6	39.7	37	30	38.3	36.3	27.8	28.1	33.8	35.3	31.8	34.2	25.8
62	missed day
63	43.9	42.7	39.4	32.5	40.5	39.4	31.1	29.9	37.8	36.9	35.6	37.4	26.9
64	41.9	41.7	37.2	30.5	39	37.8	29.2	28	35.5	36	32.9	35.5	25.8
65	41.9	41.7	37.2	30.5	39	37.8	29.2	28	35.5	36	32.9	35.5	25.8
66	40.7	41.55	36.5	29.2	39.35	37.23	28.24	27.6	34.63	35.68	32.81	35.29	25.23
67	40.4	40.7	36.3	29.1	38.5	36.2	28.1	27.9	34.1	35.5	31.9	35.1	24.9
68	41.8	41.8	38	31.7	39.9	37.7	28.1	28.1	34.5	35.7	32	35.4	25.2
69	43.8	42.5	39.1	32.4	40.9	39.6	28	27.8	34.1	35.2	32.5	35.2	25.3
70	43	42.9	39	32.6	40.9	39	27.9	27.9	33.8	34.8	31.6	34.9	25.1
71	44.4	43.9	41.1	34	42.5	40.1	28.1	28.3	34.1	35.5	32.1	34.8	25.5
72	46.1	45.2	41.3	34.6	43.1	41.2	29	28.8	34.3	36.2	32.5	35.3	25.4
73	46.5	45.9	42.9	35.6	43.4	42.2	28.5	27.9	34.1	36.7	32.1	34.7	25.6
74	46.7	46.2	43.3	36.2	43.9	42.6	28.6	28	34.4	36.6	32.2	34.5	25.8
75	46.8	47	43.8	36.7	44	42.5	28.2	27.8	35.4	35.7	31.8	34.6	25.5
76	47.9	47.3	44.7	37.3	43.8	43	28.3	28.1	33.9	36.9	31.9	34.6	25.2
77	48.6	47.9	44.8	37.5	44.4	43.6	27.8	28	33.8	36.3	31.8	34.8	25.2
78	48.7	48.3	45	38	44.9	43.6	27.9	28.3	34.4	37.1	32.5	35.1	25.5
79	49.4	48.7	45.8	38	45	44.2	27.7	29.2	34.8	37	32.9	35.1	25.6
80	49.9	49.3	46.8	38.8	45.6	44.8	27.5	28.3	34.4	37.2	33.2	35.4	25.3
81	50.1	49.4	46.7	38.9	45.7	45.2	27.4	27.8	34.1	37.3	33	35	25.3
82	46.6	46.5	43.8	35.9	42.8	42.9	26.9	27.7	33.6	37.1	32.7	34.7	25.1
83	45.9	46.1	43.2	35.8	43	42.7	27.4	28.2	33.4	37.2	33.5	35.1	25.4
84	45.5	46.4	43.1	35.2	43.5	42.2	27.1	28.6	33.5	37.4	33.5	35	25.2
85	45.9	45.9	42.3	34.9	42.9	41.3	27.3	29	33.3	37.6	33.5	35.1	25.7
86	45.8	45.4	42.1	34.2	42.6	41.1	27.2	29.2	33	37.9	33.7	35.7	25.5
87	44.6	44.7	41.4	33.6	42.4	39.9	27.7	29.2	31.8	37.4	33.5	36	25.6
88	44.8	44.6	41.4	33.5	42	40.4	27.7	28	32.3	37.4	34.1	35.6	25.7
89	44.5	44.2	40.8	33.9	42.8	40.6	27.7	28.2	32.3	37.9	33.9	35.8	26.2
90	44.3	44.5	40.7	33.4	41.6	40	28.5	28.4	33.3	37.7	34.2	35.9	26.2
91	44.1	44.2	40.5	32.6	41.9	39.8	28.2	28.3	32.1	38	34.5	35.8	25.8
92	43.9	43.8	40.4	32.7	41.9	39.5	28.2	27.7	31.7	37.8	34.2	36.3	25.8
93	44.5	43.8	40.4	32.8	41.7	39.3	28.7	28.2	31.8	37.8	34.8	36.4	26
94	44.1	43.6	40.1	32	41.5	39.2	28.1	27.8	31.8	38.2	34.7	36.3	26.3
95	44.3	44.1	40.2	32.5	42.1	39	28.6	28	31.9	38.2	34.8	36.7	26

## Sheet: 1I
	Continuous							Cycled
Fat	5	2.45	7.16	9.29	6.89	8.83	2.06	17.71	17.58	13	7.65	13.25	14.45
Lean	21.78	23.78	23.21	26.7	26.49	26.36	22.58	24.58	24.62	25.63	23.42	27.01	23.07
Total Weight	28.6	28	31.9	38.2	34.8	36.7	26	44.3	44.1	40.2	32.5	42.1	39

## Sheet: 1J
Cohort 1								Cohort 2
Continuous								Continuous
41.5	35.5	40.2	39.1	31.6	33.1	29.5		28.6	28	31.9	38.2	34.8	36.7	26
Cycled								Cycled
37.3	41.9	46.1	41.3	46.2	45.9			44.3	44.1	40.2	32.5	42.1	39
T test between groups:		0.009206						T test between groups:		0.00719201
Continuous average:		35.7857						Continuous average:		32.0286
Cycled average		43.1167						Cycled average		40.3667
% change:		20.4857						% change:		26.0333

## Sheet: S1A
Continuous	Cycled
32.76	42.39
32.58	42.71
32.7	42.67
32.22	42.74
32.38	41.77
32.72	42.64
33.42	43
32.43	42.59
32.47	42.07
34.44	44.57
33	43.16
33.12	43.46
32.24	42.04
32.8	42.89
32.81	42.84
32.59	42.9
31.86	42.21
31.72	42.41
31.23	42.5
31.22	42.7
30.5	42.33
29.94	42.87
29.86	43.57
29.99	42.76
30.56	42.73
30.54	42.23
30.3	41.84
30.48	41.96
30.79	42.06
31.1	42.33
32.39	43.14
31.18	42.04
31.28	42.93
31.35	42.63
31.59	42.64
31.55	42.59
32.04	43.17
32.23	43.34
31.74	42.13
31.95	42.79
32.06	42.8
32.2	42.5
32.06	42.17
32.18	42.03
32.78	42.66

## Sheet: S1B
	Cycle 1							Cycle 2							Cycle 3
Continuous	-17.98	-23.45	-16.11	-19.48	-19.08	-20.51	-23.96	-19.21	-25.29	-19.67	-19.05	-22.71	-23.54	-28.8	-17.56	-15.17	-15.27	-15.8	-20.05	-24.71
Cycled	-14.13	-17.81	-14.02	-17.67	-22.34	-18.97		-11.24	-11.16	-7.46	-9.66	-9.9	-9.15		-16.74	-3.81	-0.4	-8.91	-16.73	-11.88

[truncated: 22 more sheets: S1C, S1D, S1F, S1G, S1H, Supplementary Figure 2 (RAW), S2A, S2B, S2C, S2D, S2E, S2F, S2G, S2H, S3A, S3B, S3C, S3D, S3E, S3F …]
